# Supplementary material for: The Toxoplasma monocarboxylate transporters are involved in the metabolism within the apicoplast and are linked to parasite survival
Source: eLife. 2024 Mar 19;12:RP88866. doi: 10.7554/eLife.88866 (PMC10950331; doi:10.7554/eLife.88866)
Supplement: Figure 1—source data 2. [file elife-88866-fig1-data2.zip › Figure 1-Source Data 2.xlsx]

## Sheet: Figure1E
	HAP1				HAP3				HAP4				HAP9				HAP10				HAP11				HAP18				HAP28				HAP29				HAP33				HAP34				HAP36				HAP41
merge
fusion-Ty
labelled green
