# Supplementary material for: The Toxoplasma monocarboxylate transporters are involved in the metabolism within the apicoplast and are linked to parasite survival
Source: eLife. 2024 Mar 19;12:RP88866. doi: 10.7554/eLife.88866 (PMC10950331; doi:10.7554/eLife.88866)
Supplement: Figure 3—source data 2. [file elife-88866-fig3-data2.zip › Figure 3-Source Data 2.xlsx]

## Sheet: Figure3D-E
		TIR1-IAA-1						TIR1+IAA-1								AMT1-AID-IAA-1						AMT1-AID+IAA-1								AMT2-AID-IAA-1						AMT2-AID+IAA-1								dKD-IAA-1
	Number	32	48	25	52	59	75	34	21	29	63	75	69		Number	29	36	31	37	38	28	3	3	3	3	3	3		Number	65	43	63	37	64	45	3	3	3	3	3	3		Number	39	36	34	61	81	58
	Size	TIR1-IAA-1	TIR1-IAA-2	TIR1-IAA-3	TIR1-IAA-4	TIR1-IAA-5	TIR1-IAA-6	TIR1+IAA-1	TIR1+IAA-2	TIR1+IAA-3	TIR1+IAA-4	TIR1+IAA-5	TIR1+IAA-6		Size	F13AID-IAA-1	F13AID-IAA-2	F13AID-IAA-3	F13AID-IAA-4	F13AID-IAA-5	F13AID-IAA-6	F13AID+IAA-1	F13AID+IAA-2	F13AID+IAA-3	F13AID+IAA-4	F13AID+IAA-5	F13AID+IAA-6		Size	F17AID-IAA-1	F17AID-IAA-2	F17AID-IAA-3	F17AID-IAA-4	F17AID-IAA-5	F17AID-IAA-6	F17AID+IAA-1	F17AID+IAA-2	F17AID+IAA-3	F17AID+IAA-4	F17AID+IAA-5	F17AID+IAA-6		Size	DKOAID-IAA-1	DKOAID-IAA-2	DKOAID-IAA-3	DKOAID-IAA-4	DKOAID-IAA-5	DKOAID-IAA-6
		318	473	279	171	326	183	151	89	158	221	395	206			279	303	251	193	334	258	1	1	1	1	1	1			379	179	346	164	330	116	1	1	1	1	1	1			135	165	151	575	565	221
		214	254	263	170	231	174	149	83	146	209	382	189			270	252	229	181	204	185	1	1	1	1	1	1			177	158	227	163	243	112	1	1	1	1	1	1			84	101	145	399	312	179
		148	246	207	142	228	126	138	83	146	202	322	168			239	250	192	156	146	145	1	1	1	1	1	1			149	152	218	136	127	94	1	1	1	1	1	1			83	97	133	225	286	121
		138	223	147	120	171	120	137	67	107	187	282	137			175	197	189	144	137	142									135	134	206	99	122	87									78	78	99	205	195	120
		115	219	144	117	156	118	130	62	105	170	278	124			171	167	187	134	136	140									133	121	198	89	120	80									77	70	96	181	193	114
		115	211	139	111	151	117	104	55	102	167	258	121			167	157	149	129	131	134									128	117	193	81	117	73									72	68	95	163	177	107
		111	205	123	109	146	114	101	54	95	161	245	106			162	142	145	119	126	130									124	94	190	74	117	70									69	68	90	148	161	105
		101	180	118	102	140	113	82	54	92	157	204	102			140	140	145	115	119	128									107	89	181	65	116	59									68	65	78	146	148	97
		95	179	108	99	135	108	82	54	88	147	203	90			139	137	145	115	108	126									105	87	166	64	111	58									63	60	76	139	131	95
		90	163	102	98	134	104	79	49	88	139	191	89			133	131	142	111	107	122									103	85	158	60	104	56									62	59	76	139	116	89
		80	153	101	95	123	103	77	49	68	131	184	74			123	122	138	110	106	122									101	84	155	57	92	56									61	59	69	118	114	87
		78	152	94	95	118	102	70	48	62	130	170	72			123	121	122	107	106	117									100	83	141	57	91	53									58	57	65	117	102	75
		77	140	91	93	118	101	70	43	58	127	152	72			111	116	113	105	106	107									100	72	137	56	89	53									56	54	65	114	93	74
		77	137	90	90	117	99	67	43	55	127	141	71			108	115	105	97	102	99									98	70	134	54	84	53									46	52	61	107	84	71
		76	132	81	88	117	96	64	35	53	108	134	71			100	115	100	95	99	88									95	70	134	51	83	52									46	50	61	101	79	61
		75	125	76	86	114	95	45	30	51	107	128	70			99	113	96	92	98	88									94	68	114	47	83	50									45	50	59	101	78	59
		74	124	73	86	108	87	42	28	47	107	125	70			95	112	88	90	98	73									87	67	114	46	75	50									45	47	58	98	77	57
		64	120	71	85	106	86	41	27	47	101	124	69			94	110	86	86	93	72									77	66	109	43	74	47									45	47	52	96	77	56
		62	110	64	85	103	84	41	25	46	98	120	68			92	98	83	83	87	68									77	64	103	40	73	46									45	47	50	85	73	56
		57	110	49	81	102	83	40	24	45	98	110	67			85	98	80	78	83	59									76	64	98	37	71	43									44	40	47	79	72	55
		56	100	45	73	101	82	39	22	44	98	110	66			79	92	79	76	82	58									75	61	98	36	69	42									43	38	44	77	70	55
		55	94	39	73	100	81	37		41	98	109	66			77	90	67	74	82	53									74	59	96	35	67	42									43	37	43	73	69	54
		54	93	36	72	94	77	36		40	95	108	65			66	86	64	74	82	45									72	57	95	35	66	41									42	37	42	73	66	50
		52	82	32	66	94	77	36		38	91	97	64			64	85	47	74	79	42									72	54	95	34	66	39									41	36	42	66	65	50
		45	80	24	64	94	76	34		36	88	95	63			62	82	47	70	60	41									72	53	83	33	66	37									39	34	41	65	64	50
		44	76		62	90	75	34		35	87	95	62			55	82	45	60	58	39									71	53	80	31	65	36									39	34	39	63	63	49
		41	75		59	88	74	32		31	83	92	62			53	75	45	48	58	31									69	52	78	30	64	36									37	33	37	61	63	48
		34	72		58	86	73	30		23	82	92	60			44	72	40	47	55	21									68	52	77	28	62	35									37	33	33	60	62	48
		30	66		58	84	72	29		21	82	92	58			40	72	29	39	54										67	47	76	28	61	35									37	30	31	59	61	48
		27	66		56	83	72	27			81	90	56				49	27	36	54										61	46	76	27	56	35									35	30	30	54	60	48
		21	62		55	82	71	26			79	88	56				48	21	36	47										59	42	72	24	55	34									35	29	29	54	59	45
		20	61		55	82	70	26			77	87	55				40		35	33										58	40	72	23	53	34									32	29	28	53	59	43
			56		54	78	68	24			76	87	54				38		33	30										58	40	72	23	52	33									31	28	26	53	58	42
			50		54	75	67	22			76	85	52				35		29	30										57	37	72	22	51	33									29	28	23	53	58	42
			48		52	74	67				75	84	52				30		29	26										55	37	71	21	50	33									27	27		52	57	42
			43		52	73	66				75	81	52				23		25	26										54	36	71	21	50	32									27	25		49	57	42
			43		48	73	66				74	80	52						25	23										54	33	71	21	50	31									27			48	57	40
			41		47	72	65				70	80	51							23										52	30	70		49	30									24			46	55	40
			33		46	72	65				70	78	51																	52	30	69		48	29									23			45	54	39
			31		45	71	64				68	78	50																	50	28	69		47	29												44	52	38
			29		44	69	64				67	71	50																	49	25	65		47	28												43	51	36
			27		44	69	63				66	70	49																	49	23	63		46	23												41	51	36
			26		43	66	62				66	69	49																	47	23	62		46	23												40	49	36
			25		36	66	62				65	66	47																	45		60		45	21												40	49	35
			24		33	63	62				65	63	47																	45		58		44	21												39	49	35
			22		33	60	59				64	63	45																	40		56		44													38	46	35
			21		30	59	58				64	63	45																	40		53		42													36	45	34
			21		29	59	58				63	62	45																	39		53		42													34	44	34
					27	58	58				60	61	45																	39		51		41													33	43	34
					25	58	53				59	60	44																	38		50		38													32	43	31
					23	54	53				57	60	44																	38		47		37													32	41	30
					21	50	52				56	57	44																	37		43		37													30	39	30
						50	51				56	56	43																	34		40		35													30	39	30
						47	50				52	56	43																	32		40		34													30	39	26
						46	49				51	56	41																	32		40		33													29	38	24
						45	48				41	55	41																	28		33		33													27	38	23
						39	48				35	54	40																	28		32		29													26	36	22
						37	48				34	54	39																	27		29		26													25	35	22
						34	47				30	54	38																	26		28		25													24	35
							47				27	53	38																	26		27		23													22	35
							46				26	52	36																	24		26		23													22	35
							41				24	51	35																	23		23		23														34
							41				23	50	32																	23		23		22														33
							41					47	31																	21				21														33
							40					44	30																	21																		33
							38					39	27																																			32
							36					35	26																																			32
							36					34	25																																			32
							35					32	21																																			32
							35					31																																				31
							31					24																																				31
							31					24																																				31
							29					24																																				30
							26					24																																				30
							25					23																																				29
																																																28
																																																24
																																																24
																																																24
																																																22
																																																21
[truncated: 6 more columns]

## Sheet: Figure3F
	TIR1 First cycle -IAA	replica1			replica2			replica3			replica1 (Rate%)			replica2 (Rate%)			replica3 (Rate%)
	1	27	23	21	32	31	31	34	29	33	0.125	0.109524	0.101449	0.142857	0.138393	0.142202	0.146552	0.13242	0.15
	2	35	36	40	38	42	33	41	35	35	0.162037	0.171429	0.193237	0.169643	0.1875	0.151376	0.176724	0.159817	0.159091
	4	79	78	72	78	77	77	79	76	77	0.365741	0.371429	0.347826	0.348214	0.34375	0.353211	0.340517	0.347032	0.35
	8	75	73	74	76	74	77	78	79	75	0.347222	0.347619	0.357488	0.339286	0.330357	0.353211	0.336207	0.360731	0.340909
	Total	216	210	207	224	224	218	232	219	220
	TIR1 Second cycle -IAA	replica1			replica2			replica3			replica1 (Rate%)			replica2 (Rate%)			replica3 (Rate%)
	1	30	18	30	25	34	28	33	31	35	0.12605	0.0833333	0.12605	0.113122	0.145923	0.123894	0.138655	0.135965	0.152838
	2	39	40	46	38	39	36	41	38	37	0.163866	0.185185	0.193277	0.171946	0.167382	0.159292	0.172269	0.166667	0.161572
	4	83	82	82	79	82	79	81	82	81	0.348739	0.37963	0.344538	0.357466	0.351931	0.349558	0.340336	0.359649	0.353712
	8	86	76	80	79	78	83	83	77	76	0.361345	0.351852	0.336134	0.357466	0.334764	0.367257	0.348739	0.337719	0.331878
	Total	238	216	238	221	233	226	238	228	229
	TIR1 Third cycle -IAA	replica1			replica2			replica3			replica1 (Rate%)			replica2 (Rate%)			replica3 (Rate%)
	1	31	31	31	29	32	33	31	36	24	0.133047	0.130802	0.127572	0.126087	0.139738	0.1375	0.133621	0.153846	0.106667
	2	40	42	49	41	42	35	36	38	39	0.171674	0.177215	0.201646	0.178261	0.183406	0.145833	0.155172	0.162393	0.173333
	4	82	82	81	77	76	84	83	77	85	0.351931	0.345992	0.333333	0.334783	0.331878	0.35	0.357759	0.32906	0.377778
	8	80	82	82	83	79	88	82	83	77	0.343348	0.345992	0.337449	0.36087	0.344978	0.366667	0.353448	0.354701	0.342222
	Total	233	237	243	230	229	240	232	234	225
	TIR1 First cycle +IAA	replica1			replica2			replica3			replica1 (Rate%)			replica2 (Rate%)			replica3 (Rate%)
	1	23	27	26	29	32	31	29	27	27	0.111111	0.123853	0.115556	0.131222	0.144796	0.137778	0.125	0.117391	0.117904
	2	39	45	36	33	29	36	41	36	35	0.188406	0.206422	0.16	0.149321	0.131222	0.16	0.176724	0.156522	0.152838
	4	71	69	85	78	77	75	78	83	79	0.342995	0.316514	0.377778	0.352941	0.348416	0.333333	0.336207	0.36087	0.344978
	8	74	77	78	81	83	83	84	84	88	0.357488	0.353211	0.346667	0.366516	0.375566	0.368889	0.362069	0.365217	0.384279
	Total	207	218	225	221	221	225	232	230	229
	TIR1 Second cycle +IAA	replica1			replica2			replica3			replica1 (Rate%)			replica2 (Rate%)			replica3 (Rate%)
	1	37	32	20	29	31	34	37	38	27	0.167421	0.15311	0.0966184	0.131222	0.137168	0.141667	0.155462	0.167401	0.126761
	2	27	28	26	31	29	36	33	35	35	0.122172	0.133971	0.125604	0.140271	0.128319	0.15	0.138655	0.154185	0.164319
	4	81	72	84	78	84	86	89	71	74	0.366516	0.344498	0.405797	0.352941	0.371681	0.358333	0.37395	0.312775	0.347418
	8	76	77	77	83	82	84	79	83	77	0.343891	0.368421	0.371981	0.375566	0.362832	0.35	0.331933	0.365639	0.361502
	Total	221	209	207	221	226	240	238	227	213
	TIR1 Third cycle +IAA	replica1			replica2			replica3			replica1 (Rate%)			replica2 (Rate%)			replica3 (Rate%)
	1	27	29	25	26	31	33	28	29	35	0.131707	0.146465	0.172414	0.125	0.143519	0.149321	0.127854	0.135514	0.153509
	2	28	29	27	26	29	33	33	32	35	0.136585	0.146465	0.186207	0.125	0.134259	0.149321	0.150685	0.149533	0.153509
	4	73	63	86	74	77	78	84	78	74	0.356098	0.318182	0.593103	0.355769	0.356481	0.352941	0.383562	0.364486	0.324561
	8	77	77	7	82	79	77	74	75	84	0.37561	0.388889	0.0482759	0.394231	0.365741	0.348416	0.3379	0.350467	0.368421
	Total	205	198	145	208	216	221	219	214	228
	AMT1-AID First cycle -IAA	replica1			replica2			replica3			replica1 (Rate%)			replica2 (Rate%)			replica3 (Rate%)
	1	27	23	21	25	27	23	24	24	26	0.122172	0.117949	0.111702	0.122549	0.137755	0.106977	0.113208	0.107623	0.134715
	2	39	37	45	38	36	42	44	41	35	0.176471	0.189744	0.239362	0.186275	0.183673	0.195349	0.207547	0.183857	0.181347
	4	88	70	64	74	67	78	79	82	67	0.39819	0.358974	0.340426	0.362745	0.341837	0.362791	0.372642	0.367713	0.34715
	8	67	65	58	67	66	72	65	76	65	0.303167	0.333333	0.308511	0.328431	0.336735	0.334884	0.306604	0.340807	0.336788
	Total	221	195	188	204	196	215	212	223	193
	AMT1-AID Second cycle -IAA	replica1			replica2			replica3			replica1 (Rate%)			replica2 (Rate%)			replica3 (Rate%)
	1	24	40	35	25	39	33	35	26	35	0.134831	0.187793	0.149573	0.120773	0.174888	0.15	0.150862	0.122066	0.154185
	2	40	36	50	37	36	41	42	37	44	0.224719	0.169014	0.213675	0.178744	0.161435	0.186364	0.181034	0.173709	0.193833
	4	52	72	75	67	84	78	78	83	84	0.292135	0.338028	0.320513	0.323671	0.376682	0.354545	0.336207	0.389671	0.370044
	8	62	65	74	78	64	68	77	67	64	0.348315	0.305164	0.316239	0.376812	0.286996	0.309091	0.331897	0.314554	0.281938
	Total	178	213	234	207	223	220	232	213	227
	AMT1-AIDThird cycle -IAA	replica1			replica2			replica3			replica1 (Rate%)			replica2 (Rate%)			replica3 (Rate%)
	1	24	31	32	31	35	44	46	45	45	0.571429	0.738095	0.666667	0.756098	0.897436	1.07317	1.04545	1.15385	1.04651
	2	42	42	48	41	39	41	44	39	43	0.222222	0.196262	0.216216	0.176724	0.174107	0.159533	0.178138	0.158537	0.167969
	4	56	75	70	81	83	85	79	83	85	0.296296	0.350467	0.315315	0.349138	0.370536	0.330739	0.319838	0.337398	0.332031
	8	67	66	72	79	67	87	78	79	83	0.354497	0.308411	0.324324	0.340517	0.299107	0.338521	0.315789	0.321138	0.324219
	Total	189	214	222	232	224	257	247	246	256
	AMT1-AID First cycle +IAA	replica1			replica2			replica3			replica1 (Rate%)			replica2 (Rate%)			replica3 (Rate%)
	1	23	49	17	24	33	16	22	24	24	0.137725	0.23445	0.0965909	0.142857	0.184358	0.0860215	0.120879	0.119403	0.123711
	2	49	60	46	45	55	63	56	62	54	0.293413	0.287081	0.261364	0.267857	0.307263	0.33871	0.307692	0.308458	0.278351
	4	71	63	85	74	66	84	82	88	85	0.42515	0.301435	0.482955	0.440476	0.368715	0.451613	0.450549	0.437811	0.438144
	8	24	37	28	25	25	23	22	27	31	0.143713	0.177033	0.159091	0.14881	0.139665	0.123656	0.120879	0.134328	0.159794
	Total	167	209	176	168	179	186	182	201	194
	AMT1-AID Second cycle +IAA	replica1			replica2			replica3			replica1 (Rate%)			replica2 (Rate%)			replica3 (Rate%)
	1	20	4	11	12	18	10	19	17	17	0.273973	0.0784314	0.183333	0.179104	0.236842	0.151515	0.246753	0.25	0.239437
	2	22	15	16	20	21	23	24	20	19	0.30137	0.294118	0.266667	0.298507	0.276316	0.348485	0.311688	0.294118	0.267606
	4	29	27	28	29	30	28	29	26	27	0.39726	0.529412	0.466667	0.432836	0.394737	0.424242	0.376623	0.382353	0.380282
	8	2	5	5	6	7	5	5	5	8	0.0273973	0.0980392	0.0833333	0.0895522	0.0921053	0.0757576	0.0649351	0.0735294	0.112676
	Total	73	51	60	67	76	66	77	68	71
	AMT1-AID Third cycle +IAA	replica1			replica2			replica3			replica1 (Rate%)			replica2 (Rate%)			replica3 (Rate%)
	1	96	130	127	129	126	102	107	121	131	0.768	0.81761	0.658031	0.758824	0.741176	0.666667	0.694805	0.733333	0.789157
	2	12	18	37	20	22	24	31	28	18	0.096	0.113208	0.19171	0.117647	0.129412	0.156863	0.201299	0.169697	0.108434
	4	15	10	28	18	20	21	9	11	15	0.12	0.0628931	0.145078	0.105882	0.117647	0.137255	0.0584416	0.0666667	0.0903614
	8	2	1	1	3	2	6	7	5	2	0.016	0.00628931	0.00518135	0.0176471	0.0117647	0.0392157	0.0454545	0.030303	0.0120482
	Total	125	159	193	170	170	153	154	165	166
	AMT2-AID First cycle -IAA	replica1			replica2			replica3			replica1 (Rate%)			replica2 (Rate%)			replica3 (Rate%)
	1	25	27	26	28	21	22	24	29	21	0.127551	0.121622	0.136842	0.14433	0.112903	0.120219	0.131148	0.135514	0.116667
	2	38	42	35	38	39	40	33	37	38	0.193878	0.189189	0.184211	0.195876	0.209677	0.218579	0.180328	0.172897	0.211111
	4	72	84	66	62	61	58	59	67	60	0.367347	0.378378	0.347368	0.319588	0.327957	0.31694	0.322404	0.313084	0.333333
	8	61	69	63	66	65	63	67	81	61	0.311224	0.310811	0.331579	0.340206	0.349462	0.344262	0.36612	0.378505	0.338889
	Total	196	222	190	194	186	183	183	214	180
	AMT2-AID Second cycle -IAA	replica1			replica2			replica3			replica1 (Rate%)			replica2 (Rate%)			replica3 (Rate%)
	1	28	29	28	27	28	25	22	25	25	0.154696	0.148718	0.14433	0.140625	0.138614	0.126263	0.115183	0.135135	0.13089
	2	32	35	42	41	42	44	39	38	38	0.176796	0.179487	0.216495	0.213542	0.207921	0.222222	0.204188	0.205405	0.198953
	4	55	68	55	62	63	67	63	59	66	0.303867	0.348718	0.283505	0.322917	0.311881	0.338384	0.329843	0.318919	0.34555
	8	66	63	69	62	69	62	67	63	62	0.364641	0.323077	0.35567	0.322917	0.341584	0.313131	0.350785	0.340541	0.324607
	Total	181	195	194	192	202	198	191	185	191
	AMT2-AIDThird cycle -IAA	replica1			replica2			replica3			replica1 (Rate%)			replica2 (Rate%)			replica3 (Rate%)
	1	29	33	32	29	29	28	33	31	31	0.163842	0.158654	0.161616	0.147959	0.148718	0.147368	0.164179	0.15122	0.149758
	2	31	38	45	45	44	36	37	44	44	0.175141	0.182692	0.227273	0.229592	0.225641	0.189474	0.18408	0.214634	0.21256
	4	52	71	58	59	61	60	72	68	66	0.293785	0.341346	0.292929	0.30102	0.312821	0.315789	0.358209	0.331707	0.318841
	8	65	66	63	63	61	66	59	62	66	0.367232	0.317308	0.318182	0.321429	0.312821	0.347368	0.293532	0.302439	0.318841
	Total	177	208	198	196	195	190	201	205	207
	AMT2-AID First cycle +IAA	replica1			replica2			replica3			replica1 (Rate%)			replica2 (Rate%)			replica3 (Rate%)
	1	23	18	18	20	21	29	22	20	18	0.136095	0.1	0.0962567	0.122699	0.111111	0.151832	0.114583	0.112994	0.1
	2	58	83	88	62	79	82	88	83	84	0.343195	0.461111	0.470588	0.380368	0.417989	0.429319	0.458333	0.468927	0.466667
	4	56	58	59	58	57	55	61	52	54	0.331361	0.322222	0.315508	0.355828	0.301587	0.287958	0.317708	0.293785	0.3
	8	32	21	22	23	32	25	21	22	24	0.189349	0.116667	0.117647	0.141104	0.169312	0.13089	0.109375	0.124294	0.133333
	Total	169	180	187	163	189	191	192	177	180
	AMT2-AID Second cycle +IAA	replica1			replica2			replica3			replica1 (Rate%)			replica2 (Rate%)			replica3 (Rate%)
	1	32	19	31	30	23	31	32	34	30	0.258065	0.159664	0.306931	0.238095	0.2	0.258333	0.256	0.251852	0.234375
	2	53	57	38	57	56	55	58	59	60	0.427419	0.478992	0.376238	0.452381	0.486957	0.458333	0.464	0.437037	0.46875
	4	33	39	28	32	28	27	29	35	33	0.266129	0.327731	0.277228	0.253968	0.243478	0.225	0.232	0.259259	0.257812
	8	6	4	4	7	8	7	6	7	5	0.0483871	0.0336134	0.039604	0.0555556	0.0695652	0.0583333	0.048	0.0518519	0.0390625
	Total	124	119	101	126	115	120	125	135	128
	AMT2-AID Third cycle +IAA	replica1			replica2			replica3			replica1 (Rate%)			replica2 (Rate%)			replica3 (Rate%)
	1	179	205	192	198	198	199	215	233	232	0.76824	0.716783	0.79668	0.801619	0.785714	0.808943	0.721477	0.737342	0.736508
	2	52	77	36	37	39	33	78	79	79	0.223176	0.269231	0.149378	0.149798	0.154762	0.134146	0.261745	0.25	0.250794
	4	2	4	13	12	15	14	5	4	4	0.00858369	0.013986	0.0539419	0.048583	0.0595238	0.0569106	0.0167785	0.0126582	0.0126984
	8	0	0	0	0	0	0	0	0	0	0	0	0	0	0	0	0	0	0
	Total	233	286	241	247	252	246	298	316	315
	dKD First cycle -IAA	replica1			replica2			replica3			replica1 (Rate%)			replica2 (Rate%)			replica3 (Rate%)
	1	29	24	21	23	31	26	25	26	23	0.130631	0.110092	0.116667	0.110577	0.142202	0.117647	0.114155	0.116071	0.104545
	2	44	47	33	35	42	46	45	46	43	0.198198	0.215596	0.183333	0.168269	0.192661	0.208145	0.205479	0.205357	0.195455
	4	79	78	64	79	77	82	83	79	81	0.355856	0.357798	0.355556	0.379808	0.353211	0.371041	0.378995	0.352679	0.368182
	8	70	69	62	71	68	67	66	73	73	0.315315	0.316514	0.344444	0.341346	0.311927	0.303167	0.30137	0.325893	0.331818
	Total	222	218	180	208	218	221	219	224	220
	dKD Second cycle -IAA	replica1			replica2			replica3			replica1 (Rate%)			replica2 (Rate%)			replica3 (Rate%)
	1	26	43	42	27	44	44	34	46	48	0.144444	0.198157	0.17004	0.144385	0.207547	0.19214	0.145299	0.181102	0.191235
	2	44	37	50	46	38	40	46	54	43	0.244444	0.170507	0.202429	0.245989	0.179245	0.174672	0.196581	0.212598	0.171315
	4	52	72	75	55	65	69	77	76	75	0.288889	0.331797	0.303644	0.294118	0.306604	0.30131	0.32906	0.299213	0.298805
	8	58	65	80	59	65	76	77	78	85	0.322222	0.299539	0.323887	0.315508	0.306604	0.331878	0.32906	0.307087	0.338645
	Total	180	217	247	187	212	229	234	254	251
	dKD Third cycle -IAA	replica1			replica2			replica3			replica1 (Rate%)			replica2 (Rate%)			replica3 (Rate%)
	1	60	40	31	56	54	54	55	43	54	0.264317	0.181818	0.146919	0.229508	0.226891	0.221311	0.22	0.176955	0.209302
	2	46	41	46	47	45	42	44	39	48	0.202643	0.186364	0.218009	0.192623	0.189076	0.172131	0.176	0.160494	0.186047
	4	60	74	68	63	66	79	79	84	85	0.264317	0.336364	0.322275	0.258197	0.277311	0.32377	0.316	0.345679	0.329457
	8	61	65	66	78	73	69	72	77	71	0.268722	0.295455	0.312796	0.319672	0.306723	0.282787	0.288	0.316872	0.275194
	Total	227	220	211	244	238	244	250	243	258
	dKD First cycle +IAA	replica1			replica2			replica3			replica1 (Rate%)			replica2 (Rate%)			replica3 (Rate%)
	1	42	53	49	46	47	54	46	53	55	0.204878	0.273196	0.237864	0.244681	0.246073	0.26601	0.245989	0.253589	0.297297
	2	54	51	46	47	48	44	43	44	42	0.263415	0.262887	0.223301	0.25	0.251309	0.216749	0.229947	0.210526	0.227027
	4	79	59	85	65	67	75	65	77	59	0.385366	0.304124	0.412621	0.345745	0.350785	0.369458	0.347594	0.368421	0.318919
	8	30	31	26	30	29	30	33	35	29	0.146341	0.159794	0.126214	0.159574	0.151832	0.147783	0.176471	0.167464	0.156757
	Total	205	194	206	188	191	203	187	209	185
	dKD Second cycle +IAA	replica1			replica2			replica3			replica1 (Rate%)			replica2 (Rate%)			replica3 (Rate%)
	1	26	30	30	32	33	31	35	39	30	0.226087	0.241935	0.227273	0.262295	0.275	0.256198	0.294118	0.319672	0.27027
	2	48	49	50	52	49	47	45	46	46	0.417391	0.395161	0.378788	0.42623	0.408333	0.38843	0.378151	0.377049	0.414414
	4	34	35	42	32	33	36	33	31	31	0.295652	0.282258	0.318182	0.262295	0.275	0.297521	0.277311	0.254098	0.279279
	8	7	10	10	6	5	7	6	6	4	0.0608696	0.0806452	0.0757576	0.0491803	0.0416667	0.0578512	0.0504202	0.0491803	0.036036
	Total	115	124	132	122	120	121	119	122	111
	dKD Third cycle +IAA	replica1			replica2			replica3			replica1 (Rate%)			replica2 (Rate%)			replica3 (Rate%)
	1	122	134	152	132	145	163	132	133	122	0.884058	0.87013	0.932515	0.857143	0.863095	0.862434	0.825	0.820988	0.807947
	2	15	18	10	20	21	24	26	27	28	0.108696	0.116883	0.0613497	0.12987	0.125	0.126984	0.1625	0.166667	0.18543
	4	1	1	1	2	2	1	2	1	1	0.00724638	0.00649351	0.00613497	0.012987	0.0119048	0.00529101	0.0125	0.00617284	0.00662252
	8	0	1	0	0	0	1	0	1	0	0	0.00649351	0	0	0	0.00529101	0	0.00617284	0
	Total	138	154	163	154	168	189	160	162	151

## Sheet: Figure3G
	TIR1 First cycle	Nomal	Diffusion	Total	Nomal rate%	Diffusion rate%		AMT1-AID First cycle	Nomal	Diffusion	Total	Nomal rate%	Diffusion rate%		AMT2-AID First cycle	Nomal	Diffusion	Total	Nomal rate%	Diffusion rate%		dKD First cycle	Nomal	Diffusion	Total	Nomal rate%	Diffusion rate%
	1	83	3	86	0.965116	0.0348837		1	24	6	30	0.8	0.2		1	86	35	121	0.710744	0.289256		1	86	35	121	0.710744	0.289256
	2	65	2	67	0.970149	0.0298507		2	18	4	22	0.818182	0.181818		2	98	44	142	0.690141	0.309859		2	97	40	137	0.708029	0.291971
	3	73	2	75	0.973333	0.0266667		3	26	6	32	0.8125	0.1875		3	94	65	159	0.591195	0.408805		3	92	45	137	0.671533	0.328467
	4	27	3	30	0.9	0.1		4	23	3	26	0.884615	0.115385		4	93	35	128	0.726562	0.273438		4	96	45	141	0.680851	0.319149
	5	82	2	84	0.97619	0.0238095		5	18	2	20	0.9	0.1		5	93	30	123	0.756098	0.243902		5	94	36	130	0.723077	0.276923
	6	92	2	94	0.978723	0.0212766		6	21	2	23	0.913043	0.0869565		6	92	25	117	0.786325	0.213675		6	92	30	122	0.754098	0.245902
	7	93	2	95	0.978947	0.0210526		7	20	4	24	0.833333	0.166667		7	92	29	121	0.760331	0.239669		7	91	30	121	0.752066	0.247934
	8	94	1	95	0.989474	0.0105263		8	12	1	13	0.923077	0.0769231		8	90	29	119	0.756303	0.243697		8	90	32	122	0.737705	0.262295
	9	83	1	84	0.988095	0.0119048		9	17	1	18	0.944444	0.0555556		9	94	27	121	0.77686	0.22314		9	99	32	131	0.755725	0.244275
	10	83	1	84	0.988095	0.0119048		10	23	1	24	0.958333	0.0416667		10	91	33	124	0.733871	0.266129		10	93	31	124	0.75	0.25
	11	84	2	86	0.976744	0.0232558		11	17	2	19	0.894737	0.105263		11	92	38	130	0.707692	0.292308		11	93	35	128	0.726562	0.273438
	12	87	1	88	0.988636	0.0113636		12	16	1	17	0.941176	0.0588235		12	94	54	148	0.635135	0.364865		12	94	34	128	0.734375	0.265625
	13	79	1	80	0.9875	0.0125		13	8	1	9	0.888889	0.111111
	14	81	1	82	0.987805	0.0121951		14	13	1	14	0.928571	0.0714286
	15	83	2	85	0.976471	0.0235294		15	36	4	40	0.9	0.1
	TIR1 Second cycle	Nomal	Diffusion	Total	Nomal rate%	Diffusion rate%		AMT1-AID Second cycle	Nomal	Diffusion	Total	Nomal rate%	Diffusion rate%		AMT2-AID Second cycle	Nomal	Diffusion	Total	Nomal rate%	Diffusion rate%		dKD Second cycle	Nomal	Diffusion	Total	Nomal rate%	Diffusion rate%
	1	89	2	91	0.978022	0.021978		1	18	6	24	0.75	0.25		1	37	44	81	0.45679	0.54321		1	65	75	140	0.464286	0.535714
	2	98	1	99	0.989899	0.010101		2	23	7	30	0.766667	0.233333		2	39	47	86	0.453488	0.546512		2	66	79	145	0.455172	0.544828
	3	92	2	94	0.978723	0.0212766		3	17	6	23	0.73913	0.26087		3	42	50	92	0.456522	0.543478		3	67	77	144	0.465278	0.534722
	4	93	1	94	0.989362	0.0106383		4	23	9	32	0.71875	0.28125		4	41	59	100	0.41	0.59		4	56	72	128	0.4375	0.5625
	5	99	2	101	0.980198	0.019802		5	29	10	39	0.74359	0.25641		5	42	53	95	0.442105	0.557895		5	78	100	178	0.438202	0.561798
	6	86	1	87	0.988506	0.0114943		6	31	10	41	0.756098	0.243902		6	41	53	94	0.43617	0.56383		6	77	97	174	0.442529	0.557471
	7	97	2	99	0.979798	0.020202		7	28	12	40	0.7	0.3		7	41	50	91	0.450549	0.549451		7	81	91	172	0.47093	0.52907
	8	97	2	99	0.979798	0.020202		8	30	11	41	0.731707	0.268293		8	44	55	99	0.444444	0.555556		8	78	111	189	0.412698	0.587302
	9	94	1	95	0.989474	0.0105263		9	40	10	50	0.8	0.2		9	54	51	105	0.514286	0.485714		9	76	118	194	0.391753	0.608247
	10	95	2	97	0.979381	0.0206186		10	35	9	44	0.795455	0.204545		10	45	59	104	0.432692	0.567308		10	84	114	198	0.424242	0.575758
	11	98	1	99	0.989899	0.010101		11	19	10	29	0.655172	0.344828		11	39	58	97	0.402062	0.597938		11	72	111	183	0.393443	0.606557
	12	99	2	101	0.980198	0.019802		12	32	5	37	0.864865	0.135135									12	86	89	175	0.491429	0.508571
	TIR1 Third cycle	Nomal	Diffusion	Total	Nomal rate%	Diffusion rate%		AMT1-AID Third cycle	Nomal	Diffusion	Total	Nomal rate%	Diffusion rate%		AMT2-AID Third cycle	Nomal	Diffusion	Total	Nomal rate%	Diffusion rate%		dKD Third cycle	Nomal	Diffusion	Total	Nomal rate%	Diffusion rate%
	1	94	2	96	0.979167	0.0208333		1	52	19	71	0.732394	0.267606		1	26	40	66	0.393939	0.606061		1	33	49	82	0.402439	0.597561
	2	96	1	97	0.989691	0.0103093		2	30	21	51	0.588235	0.411765		2	24	63	87	0.275862	0.724138		2	35	64	99	0.353535	0.646465
	3	93	2	95	0.978947	0.0210526		3	43	8	51	0.843137	0.156863		3	25	37	62	0.403226	0.596774		3	37	54	91	0.406593	0.593407
	4	95	2	97	0.979381	0.0206186		4	51	6	57	0.894737	0.105263		4	28	55	83	0.337349	0.662651		4	38	59	97	0.391753	0.608247
	5	96	1	97	0.989691	0.0103093		5	28	16	44	0.636364	0.363636		5	25	43	68	0.367647	0.632353		5	35	55	90	0.388889	0.611111
	6	96	2	98	0.979592	0.0204082		6	37	14	51	0.72549	0.27451		6	28	39	67	0.41791	0.58209		6	38	52	90	0.422222	0.577778
	7	96	2	98	0.979592	0.0204082		7	38	22	60	0.633333	0.366667		7	29	46	75	0.386667	0.613333		7	37	61	98	0.377551	0.622449
	8	93	1	94	0.989362	0.0106383		8	26	12	38	0.684211	0.315789		8	24	61	85	0.282353	0.717647		8	32	64	96	0.333333	0.666667
	9	88	2	90	0.977778	0.0222222		9	32	6	38	0.842105	0.157895		9	28	58	86	0.325581	0.674419		9	31	72	103	0.300971	0.699029
	10	85	1	86	0.988372	0.0116279		10	32	9	41	0.780488	0.219512		10	25	52	77	0.324675	0.675325		10	35	66	101	0.346535	0.653465
	11	92	1	93	0.989247	0.0107527		11	21	10	31	0.677419	0.322581		11	29	62	91	0.318681	0.681319		11	39	69	108	0.361111	0.638889
	12	95	2	97	0.979381	0.0206186		12	28	11	39	0.717949	0.282051		12	28	47	75	0.373333	0.626667		12	38	70	108	0.351852	0.648148

## Sheet: Figure3H
	TIR1 -IAA	Nomal	Diffusion	Total	Nomal rate%	Diffusion rate%		AMT1-AID -IAA	Nomal	Diffusion	Total	Nomal rate%	Diffusion rate%		AMT2-AID -IAA	Nomal	Diffusion	Total	Nomal rate%	Diffusion rate%		F13AID-F17AID -IAA	Nomal	Diffusion	Total	Nomal rate%	Diffusion rate%
	1	76	3	79	0.962025	0.0379747		1	66	3	69	0.956522	0.0434783		1	56	5	61	0.918033	0.0819672		1	98	7	105	0.933333	0.0666667
	2	103	3	106	0.971698	0.0283019		2	101	3	104	0.971154	0.0288462		2	88	6	94	0.93617	0.0638298		2	95	8	103	0.92233	0.0776699
	3	75	1	76	0.986842	0.0131579		3	64	1	65	0.984615	0.0153846		3	86	6	92	0.934783	0.0652174		3	85	9	94	0.904255	0.0957447
	4	98	2	100	0.98	0.02		4	102	2	104	0.980769	0.0192308		4	59	5	64	0.921875	0.078125		4	75	8	83	0.903614	0.0963855
	5	88	2	90	0.977778	0.0222222		5	94	1	95	0.989474	0.0105263		5	95	8	103	0.92233	0.0776699		5	68	7	75	0.906667	0.0933333
	6	94	2	96	0.979167	0.0208333		6	87	2	89	0.977528	0.0224719		6	95	6	101	0.940594	0.0594059		6	95	7	102	0.931373	0.0686275
	7	84	4	88	0.954545	0.0454545		7	59	3	62	0.951613	0.0483871		7	78	5	83	0.939759	0.060241		7	93	8	101	0.920792	0.0792079
	8	88	2	90	0.977778	0.0222222		8	68	3	71	0.957746	0.0422535		8	95	10	105	0.904762	0.0952381		8	98	9	107	0.915888	0.0841121
	9	95	4	99	0.959596	0.040404		9	92	2	94	0.978723	0.0212766		9	65	5	70	0.928571	0.0714286		9	54	8	62	0.870968	0.129032
	10	87	5	92	0.945652	0.0543478		10	93	4	97	0.958763	0.0412371		10	95	10	105	0.904762	0.0952381		10	95	11	106	0.896226	0.103774
	11	86	4	90	0.955556	0.0444444		11	81	5	86	0.94186	0.0581395		11	69	7	76	0.907895	0.0921053		11	68	9	77	0.883117	0.116883
	12	99	3	102	0.970588	0.0294118		12	92	2	94	0.978723	0.0212766		12	95	10	105	0.904762	0.0952381		12	85	10	95	0.894737	0.105263
	TIR1 +IAA First cycle	Nomal	Diffusion	Total	Nomal rate%	Diffusion rate%		AMT1-AID +IAA-2 First cycle	Nomal	Diffusion	Total	Nomal rate%	Diffusion rate%		AMT2-AID +IAA-1 First cycle	Nomal	Diffusion	Total	Nomal rate%	Diffusion rate%		F13AID-F17AID +IAA-2 Second cycle	Nomal	Diffusion	Total	Nomal rate%	Diffusion rate%
	1	76	1	77	0.987013	0.012987		1	96	16	112	0.857143	0.142857		1	36	56	92	0.391304	0.608696		1	42	82	124	0.33871	0.66129
	2	89	3	92	0.967391	0.0326087		2	56	8	64	0.875	0.125		2	41	66	107	0.383178	0.616822		2	39	56	95	0.410526	0.589474
	3	98	1	99	0.989899	0.010101		3	65	10	75	0.866667	0.133333		3	28	59	87	0.321839	0.678161		3	29	52	81	0.358025	0.641975
	4	98	2	100	0.98	0.02		4	75	12	87	0.862069	0.137931		4	30	50	80	0.375	0.625		4	35	81	116	0.301724	0.698276
	5	56	1	57	0.982456	0.0175439		5	85	15	100	0.85	0.15		5	55	70	125	0.44	0.56		5	45	92	137	0.328467	0.671533
	6	68	1	69	0.985507	0.0144928		6	82	15	97	0.845361	0.154639		6	30	45	75	0.4	0.6		6	43	95	138	0.311594	0.688406
	7	48	1	49	0.979592	0.0204082		7	78	14	92	0.847826	0.152174		7	42	62	104	0.403846	0.596154		7	46	93	139	0.330935	0.669065
	8	93	1	94	0.989362	0.0106383		8	77	14	91	0.846154	0.153846		8	44	56	100	0.44	0.56		8	35	92	127	0.275591	0.724409
	9	82	1	83	0.987952	0.0120482		9	78	15	93	0.83871	0.16129		9	43	64	107	0.401869	0.598131		9	39	72	111	0.351351	0.648649
	10	72	1	73	0.986301	0.0136986		10	75	16	91	0.824176	0.175824		10	50	75	125	0.4	0.6		10	43	82	125	0.344	0.656
	11	92	2	94	0.978723	0.0212766		11	84	18	102	0.823529	0.176471		11	40	85	125	0.32	0.68		11	38	88	126	0.301587	0.698413
	12	45	1	46	0.978261	0.0217391		12	86	15	101	0.851485	0.148515		12	49	84	133	0.368421	0.631579		12	46	97	143	0.321678	0.678322
	TIR1 +IAA-2 Second cycle	Nomal	Diffusion	Total	Nomal rate%	Diffusion rate%		AMT1-AID +IAA-1 Second cycle	Nomal	Diffusion	Total	Nomal rate%	Diffusion rate%		AMT2-AID +IAA-1 Second cycle	Nomal	Diffusion	Total	Nomal rate%	Diffusion rate%		F13AID-F17AID +IAA-1 First cycle	Nomal	Diffusion	Total	Nomal rate%	Diffusion rate%
	1	98	2	100	0.98	0.02		1	84	30	114	0.736842	0.263158		1	36	125	161	0.223602	0.776398		1	40	145	185	0.216216	0.783784
	2	68	1	69	0.985507	0.0144928		2	74	32	106	0.698113	0.301887		2	56	181	237	0.236287	0.763713		2	20	87	107	0.186916	0.813084
	3	48	1	49	0.979592	0.0204082		3	37	15	52	0.711538	0.288462		3	39	170	209	0.186603	0.813397		3	28	86	114	0.245614	0.754386
	4	86	1	87	0.988506	0.0114943		4	70	33	103	0.679612	0.320388		4	40	175	215	0.186047	0.813953		4	25	88	113	0.221239	0.778761
	5	68	1	69	0.985507	0.0144928		5	76	30	106	0.716981	0.283019		5	60	173	233	0.257511	0.742489		5	21	87	108	0.194444	0.805556
	6	78	1	79	0.987342	0.0126582		6	86	46	132	0.651515	0.348485		6	35	178	213	0.164319	0.835681		6	20	84	104	0.192308	0.807692
	7	98	1	99	0.989899	0.010101		7	65	25	90	0.722222	0.277778		7	49	182	231	0.212121	0.787879		7	23	82	105	0.219048	0.780952
	8	52	1	53	0.981132	0.0188679		8	56	19	75	0.746667	0.253333		8	46	191	237	0.194093	0.805907		8	21	84	105	0.2	0.8
	9	48	1	49	0.979592	0.0204082		9	56	21	77	0.727273	0.272727		9	54	182	236	0.228814	0.771186		9	25	85	110	0.227273	0.772727
	10	85	1	86	0.988372	0.0116279		10	62	23	85	0.729412	0.270588		10	65	196	261	0.249042	0.750958		10	26	98	124	0.209677	0.790323
	11	78	1	79	0.987342	0.0126582		11	64	26	90	0.711111	0.288889		11	46	187	233	0.197425	0.802575		11	27	89	116	0.232759	0.767241
	12	98	2	100	0.98	0.02		12	59	20	79	0.746835	0.253165		12	56	199	255	0.219608	0.780392		12	14	56	70	0.2	0.8
