# Supplementary material for: The Toxoplasma monocarboxylate transporters are involved in the metabolism within the apicoplast and are linked to parasite survival
Source: eLife. 2024 Mar 19;12:RP88866. doi: 10.7554/eLife.88866 (PMC10950331; doi:10.7554/eLife.88866)
Supplement: Figure 4—source data 1. [file elife-88866-fig4-data1.zip]

Archive with 1 entries (1 files):
- Figure 4-Source Data.xlsx
