# Supplementary material for: The Toxoplasma monocarboxylate transporters are involved in the metabolism within the apicoplast and are linked to parasite survival
Source: eLife. 2024 Mar 19;12:RP88866. doi: 10.7554/eLife.88866 (PMC10950331; doi:10.7554/eLife.88866)
Supplement: Figure 4—source data 1. [file elife-88866-fig4-data1.zip › Figure 4-Source Data.xlsx]

## Sheet: Figure4C
	Atrovastatin plus			TIR1 12H
	Zoledronate minus			Diffusion	Accumulation	Total
	IAA plus	experiment 1	replicate 1	131	37	168
			replicate 2	109	34	143
			replicate 3	115	36	151
		experiment 2	replicate 1	125	37	162
			replicate 2	142	39	181
			replicate 3	119	37	156
		experiment 3	replicate 1	146	48	194
			replicate 2	144	42	186
			replicate 3	103	32	135
				149	47	196
	Atrovastatin plus			TIR1 12H
	Zoledronate plus			Diffusion	Accumulation	Total
	IAA plus	experiment 1	replicate 1	169	17	186
			replicate 2	168	17	185
			replicate 3	166	18	184
		experiment 2	replicate 1	176	18	194
			replicate 2	168	18	186
			replicate 3	158	15	173
		experiment 3	replicate 1	161	16	177
			replicate 2	181	18	199
			replicate 3	164	18	182
				177	17	194
	Atrovastatin plus			AMT1-AID 12H
	Zoledronate minus			Diffusion	Accumulation	Total
	IAA plus	experiment 1	replicate 1	149	19	168
			replicate 2	133	12	145
			replicate 3	178	19	197
		experiment 2	replicate 1	179	15	194
			replicate 2	133	13	146
			replicate 3	160	13	173
		experiment 3	replicate 1	161	15	176
			replicate 2	159	17	176
			replicate 3	148	16	164
				154	17	171
	Atrovastatin plus			AMT2-AID 12H
	Zoledronate minus			Diffusion	Accumulation	Total
	IAA plus	experiment 1	replicate 1	135	13	148
			replicate 2	148	17	165
			replicate 3	165	18	183
		experiment 2	replicate 1	161	15	176
			replicate 2	144	12	156
			replicate 3	111	12	123
		experiment 3	replicate 1	164	14	178
			replicate 2	166	16	182
			replicate 3	180	13	193
				183	15	198
	Atrovastatin plus			dKD 12H
	Zoledronate minus			Diffusion	Accumulation	Total
	IAA plus	experiment 1	replicate 1	139	16	155
			replicate 2	141	11	152
			replicate 3	131	12	143
		experiment 2	replicate 1	167	15	182
			replicate 2	129	13	142
			replicate 3	166	16	182
		experiment 3	replicate 1	168	13	181
			replicate 2	160	14	174
			replicate 3	153	13	166
				167	15	182
				167	14	181
				175	16	191
	Atrovastatin mins			TIR1 12H
	Zoledronate minis			Diffusion	Accumulation	Total
	IAA plus	experiment 1	replicate 1	138	38	176
			replicate 2	132	38	170
			replicate 3	142	37	179
		experiment 2	replicate 1	125	38	163
			replicate 2	152	43	195
			replicate 3	144	44	188
		experiment 3	replicate 1	134	46	180
			replicate 2	135	42	177
			replicate 3	124	42	166
				123	38	161
	Atrovastatin mins			AMT1 12H
	Zoledronate minis			Diffusion	Accumulation	Total
	IAA plus	experiment 1	replicate 1	152	19	171
			replicate 2	155	21	176
			replicate 3	156	21	177
		experiment 2	replicate 1	131	20	151
			replicate 2	152	16	168
			replicate 3	149	15	164
		experiment 3	replicate 1	156	16	172
			replicate 2	137	15	152
			replicate 3	123	17	140
				161	15	176
	Atrovastatin mins			AMT2 12H
	Zoledronate minis			Diffusion	Accumulation	Total
	IAA plus	experiment 1	replicate 1	162	18	180
			replicate 2	173	21	194
			replicate 3	155	22	177
		experiment 2	replicate 1	159	17	176
			replicate 2	183	19	202
			replicate 3	177	21	198
		experiment 3	replicate 1	152	22	174
			replicate 2	152	21	173
			replicate 3	169	16	185
				173	18	191
	Atrovastatin mins			DKO 12H
	Zoledronate minis			Diffusion	Accumulation	Total
	IAA plus	experiment 1	replicate 1	184	18	202
			replicate 2	164	16	180
			replicate 3	174	15	189
		experiment 2	replicate 1	142	17	159
			replicate 2	182	15	197
			replicate 3	153	15	168
		experiment 3	replicate 1	145	17	162
			replicate 2	134	15	149
			replicate 3	136	15	151
				152	16	168
				152	16	168
				153	14	167
	Atrovastatin plus			TIR1 12H
	Zoledronate minis			Diffusion	Accumulation	Total
	IAA minus	experiment 1	replicate 1	136	39	175
			replicate 2	157	41	198
			replicate 3	153	42	195
		experiment 2	replicate 1	137	44	181
			replicate 2	175	39	214
			replicate 3	174	44	218
		experiment 3	replicate 1	174	45	219
			replicate 2	166	43	209
			replicate 3	148	47	195
				149	41	190
	Atrovastatin plus			AMT1 12H
	Zoledronate minis			Diffusion	Accumulation	Total
	IAA minus	experiment 1	replicate 1	142	34	176
			replicate 2	143	33	176
			replicate 3	142	35	177
		experiment 2	replicate 1	134	31	165
			replicate 2	142	35	177
			replicate 3	137	37	174
		experiment 3	replicate 1	138	38	176
			replicate 2	139	36	175
			replicate 3	134	39	173
				136	36	172
	Atrovastatin plus			AMT2 12H
	Zoledronate minis			Diffusion	Accumulation	Total
	IAA minus	experiment 1	replicate 1	167	44	211
			replicate 2	168	39	207
			replicate 3	145	36	181
		experiment 2	replicate 1	164	45	209
			replicate 2	153	38	191
			replicate 3	134	36	170
		experiment 3	replicate 1	135	43	178
			replicate 2	136	35	171
			replicate 3	133	33	166
				134	35	169
	Atrovastatin plus			DKO 12H
	Zoledronate minis			Diffusion	Accumulation	Total
	IAA minus	experiment 1	replicate 1	153	39	192
			replicate 2	143	42	185
			replicate 3	153	39	192
		experiment 2	replicate 1	156	38	194
			replicate 2	146	45	191
			replicate 3	158	32	190
		experiment 3	replicate 1	145	35	180
			replicate 2	153	36	189
			replicate 3	141	33	174
				153	36	189
				130	37	167
				148	35	183
